# Supplementary material for: Ovarian Cancer Ascites Enriched for CCL23 Reduces Macrophage-Derived CXCL10 Secretion and Is Associated with Poor Patient Outcomes
Source: Cancers (Basel). 2025 Dec 8;17(24):3925. doi: 10.3390/cancers17243925 (PMC12731045; doi:10.3390/cancers17243925)
Supplement: Supplementary file 1 [file cancers-17-03925-s001.zip]

Archive with 1 entries (1 files):
- cancers-3990918-supplementary.pdf
